# Supplementary material for: Offering mental health first aid to a person with depression: a Delphi study to re-develop the guidelines published in 2008
Source: BMC Psychol. 2019 Jun 21;7:37. doi: 10.1186/s40359-019-0310-3 (PMC6588870; doi:10.1186/s40359-019-0310-3)
Supplement: Supplementary file 2 — Results of Item Rating. (XLSX 51 kb) [file 40359_2019_310_MOESM2_ESM.xlsx]

## Sheet: 2018 Endorsed
Item	New in Round 2	Round Endorsed	Round 1: % endorsement rating		Round 2: % endorsement rating		Round 3: % endorsement rating
			Lived Experience	Professional	Lived Experience	Professional	Lived Experience	Professional
Learning about depression
The first aider should know the following:
>Signs and symptoms of depression		Round 1	95.082	100
>Risk factors for depression.		Round 1	93.4426	92.5926
The first aider should be aware that the experience of depression can vary in severity, e.g. from feeling irritable to feeling suicidal.		Round 1	96.7213	100
The first aider should be aware that each individual is different and not everyone who is experiencing depression will show the typical signs or symptoms of depression.		Round 1	100	100
The first aider should be aware that some people who have recovered from depression may have a relapse of their symptoms.		Round 1	96.7213	100
Even if the person has had a previous episode of depression, the first aider should not assume they will know how to manage the current episode.		Round 1	96.7213	100
The first aider should learn more about depression by:
>Reading about or listening to other people's experiences of depression		Round 1	90.1639	88.8889
>Reading reputable information websites or books		Round 1	90.1639	88.8889
>Seeking advice from people who have experienced and recovered from depression	*	Round 2			81.5789	81.8182
Approaching someone who may be experiencing depression
The first aider should not ignore any signs or symptoms of depression that they have noticed or assume that they will just go away.		Round 1	100	96.2963
The first aider should not assume that any signs or symptoms they have noticed means that the person is experiencing depression.		Round 1	95.082	100
The first aider should not assume that the person's symptoms are due to depression.	*	Round 2			97.3684	95.4545
The first aider should know that many people who experience depression may also be affected by other mental health problems like anxiety or substance use problems.		Round 1	98.3607	96.2963
The first aider should not lie or make excuses for the person’s behaviour as this may delay them getting assistance.		Round 1	85.2459	100
If the first aider notices changes in the mood, behaviour or daily functioning of someone they know, they should approach the person about their concerns.		Round 1	83.3333	100
The first aider should choose a suitable time when both the first aider and the person have the time to talk.		Round 1	95.082	88.8889
The first aider should choose a place to talk that is private.		Round 1	95.082	92.5926
The first aider should choose a place to talk where both they and the person feel comfortable.		Round 1	95.082	92.5926
The first aider should consider whether they are the best person to approach the person or whether somebody else might be more appropriate.	*	Round 2			86.8421	90.9091
If the first aider thinks someone may be depressed, they should try to spend time with the person and gently bring up their concerns with them, e.g. mention that the person seems down today.	*	Round 2			84.2105	95.4545
The first aider should be open to any opportunity that presents itself to talk about their concerns with the person.	*	Round 2			89.4737	90.9091
If the first aider is worried about someone who may be depressed, they should:
>Tell the person that they care and want to help.		Round 1	88.5246	88.8889
>Tell the person about the specific changes that they have noticed in a supportive and sensitive manner.		Round 1	81.9672	100
>Let the person choose when to open up.		Round 1	80.3279	92.5926
The first aider should ask the person if they are willing to talk to the first aider, or if they would rather speak to someone else.	*	Round 2			86.8421	90.9091
If the person says that they are feeling sad or down, the first aider should ask them how long they have been feeling that way.		Round 1	83.6066	96.2963
The first aider should respect the person's interpretation of their signs and symptoms.		Round 1	85.2459	85.1852
The first aider should not assume that the person knows nothing about depression.		Round 1	88.5246	96.2963
The first aider should know sources of good quality information for the person.		Round 1	91.8033	92.5926
If the first aider gives the person information about depression, they should try to ensure that the resources are accurate and appropriate to the person’s situation.		Round 1	95.082	100
If the person doesn’t feel comfortable talking to the first aider, they should encourage the person to discuss how they are feeling with someone else.		Round 1	95.082	92.5926
The first aider should prepare for the full range of reactions (e.g. relief, indifference, anger) when they approach the person about their depression.		Round 1	93.4426	100
The first aider should know that each person's situation and needs are unique.		Round 1	96.7213	100
The first aider should respect the person's autonomy while considering the extent to which the person is able to make decisions for themselves and whether the person is at risk of harming themselves or others.		Round 1	95.082	96.2963
The first aider should keep private any discussions they have with the person unless they are concerned that the person may harm themselves or others.		Round 1	91.8033	96.2963
Before offering information to the person, the first aider should consider the person's literacy and ability to understand the information.	*	Round 2			84.2105	86.3636
The first aider should not overwhelm the person with too much information or too many resources.	*	Round 2			97.3684	100
The first aider should ask the person if they have spoken to anyone else about how they are feeling.	*	Round 2			84.2105	95.4545
The first aider should ask the person if they would like to talk to the first aider about how they are feeling.		Round 3					91.6667	88.2353
The first aider should focus on how the person is feeling rather than on the possibility that the person may have depression.	*	Round 2			97.3684	100
The first aider should focus on the changes they have noticed in the person rather than on the possibility that the person may have depression.	*	Round 2			92.1053	90.9091
The first aider should not attempt to diagnose the person.	*	Round 2			94.7368	95.4545
The first aider should be aware that the person may deny that they are experiencing changes in mood, behaviour or daily functioning.	*	Round 2			94.7368	100
Being supportive
The first aider should know that depression is a medical illness and it is not the person's fault that they are experiencing depression.		Round 1	83.6066	88.8889
The first aider should try to see any irritable or unpleasant behaviours as part of the illness and not take these personally.		Round 1	90.1639	88.8889
The first aider should know that a depressed person may be overwhelmed by irrational fears.		Round 1	91.8033	96.2963
The first aider should be patient, persistent and encouraging when supporting someone with depression.		Round 1	96.7213	96.2963
The first aider should know that the person genuinely needs additional support and understanding.		Round 1	95.082	96.2963
The first aider should offer the person kindness and attention, even if it is not reciprocated.		Round 1	93.4426	96.2963
The first aider should be aware that their support is likely to be having a positive impact, even if it does not feel this way.		Round 1	88.5246	92.5926
The first aider should be consistent and predictable in their interactions with the person.		Round 1	91.8033	96.2963
If the person judges themselves too harshly, the first aider should remind the person of their strengths.		Round 1	83.6066	81.4815
The first aider should acknowledge any efforts the person is making to get better.		Round 1	95.082	100
The first aider should know that often just taking the time to talk to or be with the person lets them know that someone cares.		Round 1	91.8033	96.2963
The first aider should be clear and consistent in what support they can and cannot offer to the person.		Round 1	93.4426	100
The first aider should not make promises they cannot keep.		Round 1	98.3607	100
The first aider should ask the person whether what they are doing is helpful, and what else they could do to help.		Round 1	80.3279	88.8889
The first aider should accept the person as they are and have realistic expectations for them.		Round 1	88.5246	100
The first aider should know that everyday activities like cleaning the house, paying bills, or feeding the dog may seem overwhelming to the person.		Round 1	100	100
The first aider should acknowledge that the person is not 'faking', 'lazy', 'weak' or 'selfish'.		Round 1	86.8852	96.2963
The first aider should not push the person to do activities that the person feels are too much for them.		Round 1	80.3279	92.5926
The first aider should consider telling the person that:
>They are not alone in this.		Round 1	91.8033	100
>The first aider is there for the person.		Round 1	90.1639	88.8889
>Although the first aider may not be able to understand exactly how the person feels, they care and want to help.		Round 1	96.7213	100
>They are important to the first aider and their life is important.		Round 1	88.5246	92.5926
>They may not believe it now, but the way they are feeling will improve.		Round 1	86.8852	92.5926
>With time and treatment, the person will feel better.		Round 1	80.3279	96.2963
The first aider should know that there is no point in just telling the person to get better.		Round 1	90.1639	100
The first aider should know that the person can't 'snap out of it' or 'get over it'.		Round 1	96.7213	100
The first aider should not tell the person that they just need to stay busy or get out more.		Round 1	95.082	100
The first aider should not trivialise the person’s experiences by telling them to "put a smile on their face,” to “get their act together,” or to “lighten up”.		Round 1	98.3607	100
The person should avoid saying the following:
>It's all in your head		Round 1	95.082	96.2963
>I can’t do anything about your situation.		Round 1	83.6066	88.8889
The first aider should not adopt an over-involved or over-protective attitude towards the person.		Round 1	88.5246	100
The first aider should not speak to the person with a patronising tone of voice and should not use overly-compassionate looks of concern.		Round 1	91.8033	100
The first aider should not nag the person to get them to do what they normally would.		Round 1	86.8852	100
The first aider should not belittle or dismiss the person's feelings by attempting to say something positive like, "You don't seem that bad to me."		Round 1	98.3607	100
The first aider should resist the urge to try to cure the person’s depression.		Round 1	86.8852	92.5926
The first aider should not suggest to the person that they should use alcohol or other drugs to feel better.		Round 1	88.5246	92.5926
The first aider should tell the person that although their experience is very personal and painful, they are not alone.	*	Round 2			84.2105	95.4545
The first aider should be aware that the person's thoughts, feelings and beliefs represent their own reality and the first aider should be prepared to accept these without question.	*	Round 2			92.1053	90.9091
The first aider should know that allowing the person to talk about how they are feeling can help them feel better, not worse.	*	Round 2			84.2105	95.4545
The first aider should be upfront with the person about the limitations of their role as a first aider, e.g. they are not a counsellor.	*	Round 2			94.7368	90.9091
The first aider should be honest with the person about what help they can and are willing to offer.	*	Round 2			94.7368	100
The first aider should know that recovery, for the most part, must be led by the person.	*	Round 2			89.4737	95.4545
The first aider should offer hope of a more positive future in whatever form the depressed person will accept.	*	Round 2			84.2105	81.8182
The first aider should let the person know that they are not weak or a failure because they have depression, and that they don’t think less of them as a person.		Round 2			92.1053	90.9091
If the person says that they feel they are a weak person or a failure, the first aider should let the person know that:
>Strong and capable people can become depressed	*	Round 2			86.8421	90.9091
>They don't think the person is weak or a failure	*	Round 2			89.4737	95.4545
>They don’t think less of them as a person	*	Round 2			89.4737	90.9091
The first aider should ask the person if stress is a problem for them and, if it is, encourage them to find ways to reduce stress in their life.	*	Round 2			81.5789	86.3636
The first aider should ask the person whether something has happened to them recently that is contributing to how they are feeling.	*	Round 2			81.5789	90.9091
If the person’s behaviour is having a negative effect on the first aider, the first aider should recognise their own feelings and deal with these separately.	*	Round 2			94.7368	95.4545
The first aider should not accept abuse or compromise their own mental health when helping the person.	*	Round 2			94.7368	95.4545
Communicating effectively
It is more important for the first aider to be genuinely caring than for them to say all the 'right things'.		Round 1	90.1639	96.2963
The first aider should encourage the person to talk about their thoughts, feelings, symptoms and any other problems they are experiencing.		Round 2			81.5789	90.9091
The first aider should encourage the person to talk about their thoughts, feelings, symptoms and any other problems they are experiencing, when the person is ready.	*	Round 2			89.4737	95.4545
The first aider should explore with the person how their symptoms affect their daily life.		Round 3					86.1111	88.2353
The first aider should not put pressure on the person to talk right away.		Round 1	93.4426	100
If the person finds it difficult to discuss their thoughts and feelings openly, the first aider should suggest an activity that may make it easier for them to talk, e.g. have a cup of tea, go for a walk.	*	Round 2			86.8421	81.8182
If the person finds it difficult to discuss their thoughts and feelings openly with the first aider, the first aider should let the person know about available services where they can talk to someone else, e.g. telephone counselling service.	*	Round 2			94.7368	95.4545
If the person does not have the energy or inclination to discuss how they are feeling, the first aider should not put pressure on them to do so.		Round 1	90.1639	96.2963
The first aider should not be hostile or sarcastic when the person is struggling to respond, but rather accept these responses as the best the person has to offer at that time.		Round 1
If the person does not want to talk, the first aider should let them know that they are available to talk when they are ready.		Round 1
The first aider should ask open-ended questions to give the person an opportunity to say what they want to.		Round 1
The first aider should listen carefully to the person even if what they are saying is obviously not true or is misguided.		Round 1
The first aider should listen to the person without expressing judgment.		Round 1
The first aider should know that the key attitudes involved in non-judgmental listening are acceptance, genuineness and empathy.		Round 1	98.3607	100
The first aider should respect the person’s feelings, personal values and experiences as valid, even if they are different from their own, or they disagree with them.		Round 1	100	100
The first aider should use the same terminology that the person uses when discussing their experience, except if the person uses unhelpful or stigmatising language.		Round 3					88.8889	94.1176
The first aider should not use language related to a potential diagnosis when talking with the person.		Round 3					80.5556	88.2353
The first aider should be aware that the person themselves may hold stigmatising attitudes towards mental illness and should model acceptance.		Round 1	95.082	100
The first aider should convey genuineness to the person by using body language that matches their verbal communication, e.g. telling the person you accept and respect their feelings, while maintaining an open posture and appropriate eye contact.		Round 1	96.7213	100
The first aider should demonstrate empathy by showing the person that they are truly heard and understood, e.g. saying, "What you are going through must be difficult."		Round 1	85.2459	100
The first aider should adopt an attitude of acceptance of the person by:
>Withholding any and all judgments that you have made about the person or their circumstances, e.g. if the first aider feels the person is being lazy, they should not express this.		Round 1	91.8033	96.2963
>Choosing words carefully so as to avoid causing offence, e.g. not applying any labels to the person that they may find stigmatising, such as 'mentally ill'.		Round 1	98.3607	96.2963
The first aider should use the following verbal skills to show they are listening:
>Asking questions that show that they genuinely care and want to understand what the person is saying.		Round 1	96.7213	96.2963
>Checking their understanding by restating what the person has said and summarising facts and feelings.		Round 1	90.1639	100
>Listening not only to what the person says, but how they say it, e.g. their tone of voice.		Round 1	96.7213	100
>Using minimal prompts, such as “I see” and “Mmmm” when necessary to keep the conversation with the person going.		Round 1	83.6066	96.2963
>Being patient, even when the person may not be communicating well, may be repetitive or may be speaking slower and less clearly than usual.		Round 1	98.3607	100
>Not being critical or expressing their frustration at the person for not being able to communicate well.		Round 1	100	96.2963
>Avoiding giving unhelpful advice such as "Pull yourself together" or "Cheer up." If this was possible the person would do it.		Round 1	93.4426	100
>Not interrupting the person when they are speaking, especially to share their own opinions or experiences.		Round 1	93.4426	96.2963
>Avoiding confrontation, unless necessary to prevent the person from committing harmful or dangerous acts.		Round 1	83.6066	100
The first aider should know that pauses and silences are okay and that while they may feel uncomfortable, the person may need time to think or find the right words.		Round 1	100	100
If the person does not want to talk to the first aider, the first aider should suggest they talk to someone else.	*	Round 2			92.1053	90.9091
The first aider should use the following non-verbal skills to reinforce their non-judgmental communication:
>Sit alongside the person and angled towards them, rather than directly opposite them.		Round 2			86.8421	86.3636
>Paying close attention to what the person says.		Round 1	98.3607	96.2963
>Maintaining comfortable eye contact by using the level of eye contact that the person seems most comfortable with.		Round 1	98.3607	100
>Being aware of the person’s body language, as this can provide clues as to how they are feeling or how comfortable they feel about talking with the first aider.		Round 1	96.7213	100
>Noticing how much personal space the person feels comfortable with and respecting that.		Round 1	95.082	96.2963
> Maintaining an open body position, e.g. not crossing arms, as this may appear defensive.		Round 1	86.8852	92.5926
>Avoiding distracting gestures (e.g. fidgeting with a pen, glancing at other things or tapping your feet or fingers), as these could be interpreted as a lack of interest.		Round 1	93.4426	100
Set aside any negative beliefs and reactions in order to focus on the needs of the person they are helping.		Round 1	96.7213	100
The first aider should know that helping someone who is depressed may evoke an unexpected emotional response in the first aider.		Round 1	95.082	100
If assisting someone from a cultural background that is different from the first aider's, the first aider should be willing to adjust their verbal and non-verbal behaviours, e.g. the person may be comfortable with a different level of eye contact, or may be used to more personal space.		Round 1	93.4426	100
If cultural differences are interfering with the first aider's ability to help the person, they should: Discuss with the person what is culturally appropriate and realistic for them.		Round 1	80.3279	96.2963
Help seeking
The first aider should not assume the person's depression will just go away.		Round 1	95.082	100
The first aider should know that treating depression early is important to getting the best outcomes.		Round 1	88.5246	96.2963
The first aider should be able to recognise when to encourage the person to seek professional help.		Round 1	88.5246	92.5926
The first aider should ask the person whether they think they would benefit from professional help.		Round 3					83.3333	82.3529
The first aider should discuss the options that the person has for seeking help and should encourage them to use these options.		Round 1	86.8852	96.2963
If the person does not know where to get help, the first aider should offer to help them seek assistance.		Round 1	88.5246	88.8889
The first aider should know about what services are available in their local area.		Round 1	83.6066	88.8889
The first aider should know about the local pathways to professional help, e.g. referral from a GP in order to see a specialist.	*	Round 2			89.4737	95.4545
The first aider should have some general knowledge about the types of treatment that can be helpful for depression.	*	Round 2			84.2105	86.3636
The first aider should talk about professional help seeking in a way that normalises it, e.g. talk about it as a natural action to take, explain that mental health problems are common and treatable.	*	Round 2			89.4737	100
The first aider should talk with the person about:
>The benefits of seeking professional help	*	Round 2			81.5789	86.3636
>Locally available sources of help	*	Round 2			89.4737	90.9091
The first aider should avoid labelling the person’s behaviours or feelings as symptoms of depression when talking to them about seeking help.		Round 2			84.2105	90.9091
The first aider should encourage the person to make a list of questions they have to discuss with the health professional at their first appointment.		Round 2			89.4737	81.8182
If the first aider accompanies the person to the appointment, they must not take over completely, because a person with depression needs to make their own decisions as much as possible.		Round 1	85.2459	92.5926
The first aider should know that depression is often not recognised by health professionals and that it may take some time to get a diagnosis. If this is the case, the first aider should encourage the person not to give up.		Round 1	85.2459	92.5926
The first aider should know that it may take some time to find a health professional with whom the person is able to establish a good relationship. If this is the case, the first aider should encourage the person not to give up.		Round 1	96.7213	100
The first aider should be aware that the person may have special requirements with regards to seeking help for mental health problems due to their cultural background or religious beliefs.		Round 1	91.8033	100
Self-help strategies
The first aider needs to know that the person's ability and desire to use self-help strategies will depend on their interest and the severity of their depression.		Round 1	80.3279	85.1852
Before suggesting self-help strategies, the first aider should ask the person what they are currently doing or what they have done in the past that they found helpful.	*	Round 2			86.8421	95.4545
The first aider should not be too forceful when trying to encourage the person to use evidence-based self-help strategies.		Round 1	93.4426	96.2963
The first aider should discourage the person from using alcohol or other drugs to feel better.		Round 1	88.3333	85.1852
The first aider should encourage the person to use self-help strategies that have helped the person in the past.	*	Round 2			81.5789	90.9091
If the person is interested in self-help strategies, the first aider should:
>Encourage them to consult reputable sources about what is most likely to be helpful, e.g. health department sponsored website	*	Round 2			84.2105	86.3636
>Discuss with them a range of self-help strategies that might be helpful		Round 3					86.1111	94.1176
>Encourage the person to use appropriate strategies.		Round 3					94.2857	94.1176
What to do if the person doesn't want help
The first aider should know the barriers to seeking treatment for depression, e.g. the person feels like no one can really help.		Round 1	91.8033	100
If the person refuses to seek or accept professional help, the first aider should:
>Not use deception, coercion or threats to ensure professional help is received.		Round 1	85.2459	88.8889
The first aider should find out if there are specific reasons why the person does not want to seek professional help (e.g. concerns about finances, not having a doctor they like, or being worried they will be sent to hospital), as sometimes such reasons are based on mistaken beliefs, or can be overcome with help.		Round 2			92.1053	90.9091
The first aider should let the person know that if they change their mind in the future about seeking help, they can contact the first aider.		Round 1	81.9672	85.1852
The first aider should know that if they try to force or pressure the person into seeking help it could turn the person off seeking help altogether.		Round 1	91.8033	96.2963
The first aider should not push the person into seeking professional help before they are ready, unless there is a specific risk of harm to self or others.		Round 1	95.082	88.8889
If, in spite of the first aider’s efforts, the person is still unwilling to seek or accept help, the first aider must respect their wishes, unless there is a risk of harm to the person or someone else.	*	Round 2			97.3684	100
Difficulties the first aider may encounter
If the person becomes angry during the conversation, the first aider should:
>Stay calm		Round 1	98.3607	100
>Acknowledge the anger.		Round 1	93.4426	96.2963
>Not make assumptions about the cause of their anger.		Round 1	95.082	100
If the first aider is feeling upset or worn out after helping the person they should:
>Find someone to talk to about their feelings without sharing the personal details of the person they were helping.		Round 1	96.7213	96.2963
>Use evidence-based self-care strategies.		Round 1	93.4426	100
If cultural differences are interfering with the first aider's ability to help the person, they should talk to a mental health service that specialises in working with people from different cultural backgrounds.		Round 3					80.5556	88.2353
What to do if the are concerns for saftey
The first aider should respect the person’s right not to seek help unless the first aider believes that the person is at risk of harming themselves or others.		Round 1	90.1639	96.2963
The first aider should be aware of the Mental Health First Aid Guidelines for how to assist someone with suicidal thoughts or behaviours.		Round 1	96.7213	100
The first aider should seek immediate professional help if the person is experiencing hallucinations or delusions.		Round 1	83.6066	92.5926
If the person is at risk of harming themselves or others, the first aider should:
>Involve the person in decisions about who else should be told about the risk of harm.	*	Round 2			84.2105	86.3636
>Consider the safety of themselves and others, and take any necessary protective action, e.g. contact the police or mental health crisis team.	*	Round 2			97.3684	95.4545
>Ask the person to take steps to get help, e.g. see a GP.		Round 3					94.4444	88.2353

## Sheet: 2018 Rejected
Item	New in Round 2	Round Rejected	Round 1: % endorsement rating		Round 2: % endorsement rating		Round 3: % endorsement rating
			Lived Experience	Professional	Lived Experience	Professional	Lived Experience	Professional
Learning about depression
The first aider should learn more about depression by:
>Seeking advice from other people who know someone with depression.		Round 1	37.7049	51.8519
>Seeking advice from an online or telephone help service.		Round 1	40.9836	51.8519
>Seeking advice from people who have experienced depression.		Round 2			73.6842	68.1818
>Seeking advice from a mental health professional.		Round 2			73.6842	86.3636
Approaching someone who may be experiencing depression
If the first aider thinks someone may be depressed, they should approach the person about their concerns.		Round 1	68.8525	81.4815
If the person does not initiate a conversation about how they are feeling, the first aider should take a direct approach and raise the topic with them.		Round 1	57.377	74.0741
If the first aider cannot find the ideal place and time to talk, they should not let this delay talking to the person.	*	Round 2			57.8947	77.2727
The first aider should plan in advance what they are going to say to the person.	*	Round 2			60.5263	63.6364
The first aider should try to explore the person’s beliefs about depression with them.		Round 1	44.2623	70.3704
The first aider should suggest to the person that depression might be the problem.		Round 1	32.7869	44.4444
The first aider should tell the person that depression is common.		Round 2			65.7895	95.4545
The first aider should discuss their own understanding of the signs and symptoms of depression with the person.		Round 1	40.9836	55.5556
The first aider should ask the person if they would like some information about depression.		Round 1	66.6667	74.0741
The first aider should provide the person with good quality information about depression (e.g. pamphlets or website) and encourage them to use it.		Round 1	68.8525	74.0741
The first aider should let the person know that there are online screening tools for depression.	*	Round 2			34.2105	45.4545
When approaching the person, the first aider should not directly tell them that they need help.		Round 1	62.2951	77.7778
The first aider should let the person know in advance that they will intervene and seek professional help for the person if they ever believe the person’s life may be in danger.		Round 2			65.7895	77.2727
Being supportive
The first aider should tell the person that they are not to blame for feeling 'down'.		Round 1	68.8525	88.8889
The first aider should tell the person that depression is an illness.		Round 1	47.541	81.4815
The first aider should know that the person is experiencing depression as a set of feelings about themselves, others and the world. Therefore, the first aider should not imply that the person simply has a medical illness, as this may invalidate their experiences.		Round 1	63.9344	70.3704
If the first aider feels frustrated, they should let the person know they are frustrated with the person’s illness, not with them.		Round 1	50.8197	48.1481
If the person’s behaviour is having a negative effect on the first aider, they should try not to show the person how they feel.		Round 1	47.541	18.5185
If the person’s behaviour is having a negative effect on the first aider, they should give the person honest feedback about this.		Round 1	21.3115	18.5185
The first aider should tell the person that although their experience is very personal and painful, most of their symptoms are shared by other people with depression.		Round 1	54.0984	77.7778
The first aider should tell the person that they are trying to imagine how they feel.		Round 1	21.3115	18.5185
The first aider should complain a little about their life to the person to help the person feel less alone.		Round 1	4.91803	0
If appropriate to the relationship, the first aider should offer the person some form of physical contact, such as a hug.		Round 1	32.7869	25.9259
If possible, the first aider should connect the person with someone who has recovered from depression.		Round 1	24.5902	18.5185
The first aider should make any decision that they can for the person.		Round 1	1.63934	0
If the first aider is particularly concerned about the person, they should organise to have close friends or family members to make contact with the person each day, e.g. to provide practical help, have a coffee, simply to say hello.		Round 1	50.8197	70.3704
If the person lives alone and finds this difficult, the first aider should stay with the person or try to arrange for several friends to take turns staying with the person.		Round 1	22.9508	33.3333
The first aider should offer to help the person to find strategies to reduce stress in their life.		Round 1	62.2951	59.2593
The first aider should help the person to focus on positive things in their life, e.g. fill a box with anything that reminds them of what's good in their life such as favourite photographs or letters; keep a journal of positives.		Round 1	50.8197	44.4444
The first aider should encourage the person to lead a healthy lifestyle by being an example to the person, e.g. maintaining a positive outlook, eating better, exercising, etc.		Round 1	47.541	40.7407
The first aider should try to make the person laugh.		Round 1	11.4754	14.8148
The first aider should try to lift the person’s mood or cheer them up.		Round 1	21.3115	18.5185
The first aider should encourage the person to participate in some activities that once gave them pleasure, e.g. hobbies, sport, religious or cultural activities.		Round 1	62.2951	81.4815
The first aider should try to provide a change of scenery for the person, e.g. go for a walk in a different area.		Round 1	42.623	40.7407
The first aider should continue to involve the person in any activities that they have shared previously.		Round 1	65.5738	81.4815
The first aider should offer to help the person modify their day-to-day activities as needed.		Round 1	49.1803	51.8519
The first aider should provide the same support that they would if the person had a physical illness, e.g. sending a get well card or flowers.		Round 1	44.2623	66.6667
The first aider should give the person the message that they believe that the person can resolve their problems themselves.		Round 1	37.7049	37.037
Even if the first aider feels that the person is unpleasant to be around, they should not tell them so.		Round 1	68.8525	77.7778
The first aider should avoid trying to cheer the person up.		Round 1	42.623	37.037
The first aider should not try to distract the person from their depression by pointing out positive things, e.g. lovely weather.		Round 1	49.1803	37.037
The first aider should resist the urge to try to come up with solutions to the person's problems.		Round 1	65.5738	77.7778
The first aider should not ask the person why they are depressed.		Round 1	31.1475	40.7407
The first aider should know that some people may find it difficult to discuss their thoughts and feelings openly. If this is the case, the first aider should suggest going for a walk together, as this may make it easier for the person to talk.		Round 1	67.2131	70.3704
The first aider should tell the person how they are being affected by the person's depression.		Round 1	4.91803	0
If the first aider has had personal experiences with depression, they should share these with the person.		Round 1	24.5902	11.1111
If the first aider has had personal experiences with depression, they should avoid sharing these with the person as it may not be helpful, e.g. the person may feel their experiences are being minimised.		Round 1	14.7541	29.6296
The first aider should know that those who haven’t experienced depression cannot fully understand what it is like for those who have.		Round 2			76.3158	72.7273
The first aider should know that the person may become obsessive in talking about their feelings, making them seem self-absorbed.		Round 2			68.4211	54.5455
The first aider should not use a 'tough-love' approach to try and make the person better, e.g. the first aider telling the person they will not spend time with them until they get better or get professional help.		Round 2			92.1053	77.2727
The first aider should let the person know that they will not abandon them.		Round 2			78.9474	72.7273
If the first aider is particularly concerned about the person, they should ask the person whether they would like the first aider to help organise close friends or family members to make regular contact with the person, e.g. to provide practical help, have a coffee, simply to say hello.	*	Round 2			73.6842	68.1818
If the first aider is particularly concerned about the person, they should suggest that the person contacts friends or family members and asks them to make regular contact, e.g. to provide practical help, have a coffee, simply to say hello.	*	Round 2			57.8947	77.2727
If the person lives alone and finds this difficult, the first aider should discuss options with the person so that they are not alone, e.g. having someone stay with them, arranging for friends to take turns staying with them, or inviting them to stay with the first aider.	*	Round 2			50	63.6364
The first aider should offer emotional support and hope of a more positive future in whatever form the depressed person will accept.		Round 2			92.1053	77.2727
The first aider should let the person know that things won't feel this bad forever.	*	Round 2			65.7895	59.0909
The first aider should tell the person that they may be able to resolve their problems when they are feeling better.	*	Round 2			52.6316	31.8182
The first aider should tell the person that they believe the person can resolve their problems with the support of others.	*	Round 2			52.6316	72.7273
The first aider should tell the person that they believe the person can resolve their problems with professional support.	*	Round 2			44.7368	72.7273
The first aider should offer emotional support of a more positive future in whatever form the depressed person will accept.	*	Round 3					72.2222	76.4706
The first aider should let the person know that getting better takes time, but that it will happen.	*	Round 3					66.6667	88.2353
The first aider should provide similar support as they would if the person had a physical illness, e.g. sending a 'get-well' card or flowers.	*	Round 2			44.7368	40.9091
The first aider should let the person know that stress is a risk factor for depression and encourage them to find ways to reduce stress in their life.		Round 2			68.4211	72.7273
The first aider should ask the person how they are feeling on a scale of 1 to 10.	*	Round 2			36.8421	59.0909
The first aider should ask the person what practical assistance they need.		Round 2			73.6842	81.8182
The first aider should ask the person if they would like any practical assistance with tasks, but should be careful not to take over or encourage dependency.		Round 2			81.5789	77.2727
If the person is finding it difficult getting practical tasks done, the first aider should work together with the person on this.	*	Round 2			47.3684	50
The first aider should encourage the person to participate in chores or activities by giving the person incentives to participate.	*	Round 2			26.3158	9.09091
If the person is finding it difficult to make decisions, the first should work together with the person on this.	*	Round 2			44.7368	27.2727
If the person is having trouble making decisions, the first aider should ask the person whether there are any decisions they would like the first aider to make for them.	*	Round 2			15.7895	4.54545
If the first aider does not feel that they are able to help the person, they should ask someone else to take on the first aider role.	*	Round 3					77.7778	88.2353
The first aider should ask the person if anyone else knows how they are feeling.	*	Round 3					72.2222	94.1176
Communicating effectively
The first aider should not use the term 'depression' unless the person uses the term themselves.	*	Round 2			52.6316	59.0909
The first aider should use the same terminology that the person uses when discussing their experience, e.g. if they say they are "moody" or "down", use these terms rather than "depressed", or vice versa.		Round 2			73.6842	68.1818
The first aider should ask specific rather than general questions, e.g. rather than asking "How are you?" they should ask, "How are you today compared to yesterday?"		Round 1	57.377	66.6667
The first aider should use closed questions when the person is unable to respond to open questions.		Round 1	31.1475	29.6296
The first aider should engage the person in short conversations rather than long talks.		Round 1	37.7049	44.4444
Where possible, the first aider should allow the person to guide the duration of the conversation.	*	Round 3					80.5556	76.4706
The first aider should avoid using the words "I know how you feel" or “I understand”. (Rerate)		Round 2			63.1579	77.2727
Unless the first aider has personal experience with depression, they should avoid using the words "I know how you feel" or “I understand”. (New)	*	Round 2			68.4211	63.6364
The first aider should ask the person how the are feeling on a regular basis.		Round 1	32.7869	55.5556
The first aider should ask the person how they are feeling on a scale of 1 to 10 where 1 is suicidal and 10 is feeling 100% normal.		Round 1	42.623	37.037
If the person’s behaviour is having a negative effect on the first aider, the first aider should discuss their feelings with a professional.	*	Round 2			65.7895	59.0909
If the person’s behaviour is having a negative effect on others, the first aider should let the person know in order to raise their awareness.	*	Round 2			23.6842	18.1818
If the first aider is frustrated because of their own limitations as a helper, they should let the person know this.	*	Round 2			18.4211	18.1818
If the first aider feels frustrated, they should let the person know they are frustrated with the challenges that the person is experiencing, not with them.	*	Round 2			26.3158	31.8182
The first aider should use the following non-verbal skills to reinforce their non-judgmental communication:
>If it is safe, sit down, even if the person is standing. This may seem less threatening.		Round 2			76.3158	81.8182
If cultural differences are interfering with the first aider's ability to help the person, they should:
>Seek advice from someone from the person's cultural background.		Round 2			78.9474	54.5455
>Seek advice from someone from the person's cultural background, with the person's permission.	*	Round 2			52.6316	77.2727
If cultural differences are interfering with the first aider's ability to help the person, they should: Explore the person's experiences, values or belief systems with them.		Round 1	60.6557	74.0741
If assisting someone from a cultural background that is different from the first aider's, the first aider should learn about how depression symptoms may manifest in people from the person's cultural background.	*	Round 3					63.8889	88.2353
Help seeking
The first aider should encourage the person to get professional help.		Round 2			76.3158	81.8182
The first aider should encourage the person to get professional help as early as possible.		Round 2			78.9474	81.8182
If the person has been in a low mood for two weeks or more, the first aider should get professional help.	*	Round 2			13.1579	9.09091
The first aider should ask the person if they need professional help to manage how they are feeling.		Round 1	55.7377	74.0741
The first aider should not encourage professional help seeking unless the person asks about it.		Round 1	11.4754	3.7037
The first aider should discuss with the person whether they need professional help or not.	*	Round 2			50	50
The first aider should talk with the person about the types of treatment available.	*	Round 2			57.8947	77.2727
If the person shows an interest in knowing more about treatment, the first aider should share what they know.	*	Round 2			57.8947	77.2727
If the person says they think they would benefit from professional help, the first aider should offer to help them organise this.	*	Round 2			57.8947	59.0909
The first aider should offer to assist the person to investigate available sources of help.		Round 2			65.7895	81.8182
If the person does not have the energy or is not able to think clearly enough to investigate available sources of help, the first aider should offer to assist with this.		Round 2			84.2105	63.6364
The first aider should ask the person if they have tried to get help.		Round 1	65.5738	85.1852
The first aider should mention to the person that it is important to see a medical professional as other medical conditions, such as thyroid disease, can mimic the symptoms of depression.		Round 1	62.2951	77.7778
The first aider should help the person find a mental health professional.		Round 1	47.541	62.963
If the person finds it overwhelming to decide who to see for their symptoms, the first aider should offer to assist with this.		Round 1	67.2131	77.7778
The first aider should know about the various types of treatment that have evidence of effectiveness for depression.		Round 1	62.2951	74.0741
The first aider should tell the person about the way treatment might help.		Round 1	52.459	77.7778
The first aider should offer to make the first appointment for the person.		Round 1	24.5902	25.9259
The first aider should offer to support the person when they call to make an appointment with a mental health professional.	*	Round 2			57.8947	63.6364
If person is reluctant to get professional help, the first aider should offer to make the first appointment for the person.		Round 1	32.7869	40.7407
The first aider should offer to accompany the person to the appointment with the health professional.		Round 1	32.7869	37.037
If person is reluctant to get professional help, the first aider should offer to accompany them to the appointment.		Round 1	36.0656	51.8519
The first aider should offer to help the person make a list of symptoms to discuss with the health professional at their first appointment.		Round 1	39.3443	48.1481
If the person agrees, the first aider should offer to call the person’s health professional in advance to tell them about the person's symptoms.		Round 1	26.2295	11.1111
If the first aider accompanies the person to the appointment, they should take a list of the person’s symptoms with them for discussion with the health professional.		Round 1	21.3115	29.6296
The first aider should offer to help the person make a list of questions they have to discuss with the health professional at their first appointment.		Round 1	50.8197	59.2593
If the first aider does not accompany the person to their appointment, they should follow-up with the person to make sure they got appropriate professional help.		Round 1	68.8525	74.0741
If the first aider does not accompany the person to their appointment, they should ask how the appointment went.		Round 1	67.2131	70.3704
If the first aider finds a resource they think might help the person, they should leave it somewhere the person will find it rather than give it to them directly.		Round 1	3.27869	3.7037
The first aider should tell the person about options for getting evidence-based online or telephone mental health services.		Round 1	62.2951	81.4815
The first aider should encourage the person to make a list of symptoms to discuss with the health professional at their first appointment.		Round 2			73.6842	68.1818
The first aider should offer any available resources that will help the person prepare for an appointment with a mental health professional.	*	Round 2			68.4211	59.0909
The first aider should ask the person how much involvement they want the first aider to have with planning for and attending their appointment.	*	Round 3					75	88.2353
Self-help strategies
The first aider should know what self-help strategies have evidence to support their effectiveness and should encourage the person to use these strategies.		Round 1	57.377	74.0741
The first aider can support the person by offering to do some evidence-based self-help activities with them, e.g. exercise.		Round 1	49.1803	62.963
If the person is interested in self-help strategies, the first aider should provide them with a range of information about evidence-based self-help strategies.		Round 1	60.6557	85.1852
If the person is interested in self-help strategies, the first aider should encourage the person to use evidence-based strategies.		Round 2			63.1579	81.8182
If the person is interested in self-help activities and it is appropriate to their relationship, the first aider should offer to do self-help activities with the person.	*	Round 2			50	36.3636
The first aider should tell the person that online screening tests and checklists are available to help them decide if they are depressed.		Round 1	21.3115	33.3333
What to do if the person doesn't want help
If the person refuses to seek or accept professional help, the first aider should:
>Attempt to enlist the help of the person’s family, friends or workmates.		Round 1	34.4262	37.037
>Attempt to enlist the help of a health professional.		Round 1	34.4262	33.3333
>Seek advice from someone who has experienced depression and received treatment.		Round 1	50.8197	29.6296
>Encourage the person to attend a support group.		Round 1	39.3443	29.6296
>Encourage the person to use self-help strategies.		Round 1	60.6557	70.3704
>Suggest to the person that they try evidence-based alternative treatments, e.g. exercise.		Round 1	54.0984	70.3704
>Use deception, coercion, threats, or whatever is necessary to ensure professional help is received.		Round 1	3.27869	0
>Not suggest that they get professional help again unless the person asks about it.		Round 1	16.3934	3.7037
>Seek advice from a health professional or help line about what to do.		Round 2			68.4211	77.2727
>Encourage the person to find out more about depression.		Round 2			57.8947	68.1818
>Encourage the person to find out more about their mental health problems.	*	Round 2			63.1579	77.2727
>Encourage them to get online professional help, where this is available.	*	Round 2			55.2632	54.5455
>Ask the person if they have had a bad experience with seeking help for their mental health problems.	*	Round 2			65.7895	59.0909
>Ask the person whether they would like the first aider to check in on them.	*	Round 2			84.2105	63.6364
>Let the person know that they will keep checking in on them because they are concerned about the person.		Round 2			68.4211	50
>Keep checking in on the person, without pushing help-seeking.	*	Round 2			65.7895	63.6364
If the person refuses to seek or accept face-to-face professional help, the first aider should encourage them to get online professional help.		Round 1	39.3443	59.2593
If the person lives in a family, the first aider should label the person's depression as a 'family problem' and suggest that the whole family attends therapy. This will take the focus off the depressed person.		Round 1	4.91803	3.7037
The first aider should contact the person’s doctor directly to explain the situation. Then they should encourage the person to seek help for the physical symptoms of depression so the doctor can raise the issue of depression in that context.		Round 1	11.4754	0
The first aider should not go behind the person’s back to seek professional help.		Round 1	65.5738	62.963
If, in spite of the first aider’s efforts, the person is still unwilling to seek or accept professional help, the first aider must respect their wishes.		Round 1	72.1311	55.5556
If the first aider does want to seek professional advice regarding options, they should always inform the person of their intended actions.		Round 1	63.9344	59.2593
If the person is reluctant to admit there is a problem, the first aider should be gently persistent with their concerns.		Round 1	50.8197	59.2593
If the person acknowledges that they have a problem, but does not want to get help, the first aider should be gently insistent that the person take steps to address their depression.		Round 1	49.1803	55.5556
If the person is unwilling or unable to recognise that there’s a serious problem, the first aider should consider staging an intervention with the person and their friends and family. (An intervention is when a group of people who care about the person meet with the person to point out the behaviours that are causing problems and ask them to get help. An intervention includes a discussion around …		Round 1	11.4754	14.8148
If the person is unwilling or unable to recognise that there’s a serious problem, the first aider should not stage an intervention with the person and their friends and family.		Round 1	55.7377	62.963
Sometimes the person may need time to accept the need for treatment. The first aider should gently and respectfully persist in trying to get the person to seek help. (Rerate)		Round 2			78.9474	72.7273
Difficulties the first aider may encounter
If the person appears irrational, the first aider should not try to talk the person out of their thoughts or feelings.		Round 1	62.2951	88.8889
The first aider should not agree with distorted negative thoughts, as these are a symptom of depression.		Round 1	62.2951	85.1852
To help the person, the first aider should point out distorted negative thinking without being critical or disapproving.		Round 1	52.459	48.1481
If the person is unrelentingly pessimistic, the first aider should try to point out the positive things that are happening.		Round 1	37.7049	40.7407
What to do if the are concerns for saftey
If the person is at risk of harming themselves or others, the first aider should:
>Ask the person if it’s okay to talk to someone else about their concerns for the person's safety.		Round 2			63.1579	77.2727
>Tell the person that the first aider needs to get someone else involved even without their permission.		Round 2			76.3158	77.2727
>Seek help on their behalf even without the person's permission.		Round 2			73.6842	54.5455
>Tell the person that the first aider may need to arrange professional help for them if they don't take action.	*	Round 2			63.1579	77.2727
>Tell the person that the first aider will check in with them at a later time.	*	Round 2			63.1579	54.5455

## Sheet: 2008 to 2018 Comparison
Item	Endorsed in 2008	Endorsed in 2018
Learning about depression
The first aider should know the following:
>Signs and symptoms of depression	Yes	Yes
>Risk factors for depression.	n/a	Yes
The first aider should be aware that the experience of depression can vary in severity, e.g. from feeling irritable to feeling suicidal.	n/a	Yes
The first aider should be aware that each individual is different and not everyone who is experiencing depression will show the typical signs or symptoms of depression.	Yes	Yes
The first aider should be aware that some people who have recovered from depression may have a relapse of their symptoms.	n/a	Yes
Even if the person has had a previous episode of depression, the first aider should not assume they will know how to manage the current episode.	n/a	Yes
The first aider needs to learn about depression in order to help someone with depression.	Yes	n/a
The first aider should learn more about depression by:
>Reading about or listening to other people's experiences of depression	n/a	Yes
>Reading reputable information websites or books	n/a	Yes
>Seeking advice from people who have experienced and recovered from depression	n/a	Yes
Approaching someone who may be experiencing depression
The first aider should not ignore any signs or symptoms of depression that they have noticed or assume that they will just go away.	Yes	Yes
The first aider should not assume that any signs or symptoms they have noticed means that the person is experiencing depression.	n/a	Yes
The first aider should not assume that the person's symptoms are due to depression.	n/a	Yes
The first aider should know that many people who experience depression may also be affected by other mental health problems like anxiety or substance use problems.	n/a	Yes
The first aider should not lie or make excuses for the person’s behaviour as this may delay them getting assistance.	Yes	Yes
If the first aider notices changes in the mood, behaviour or daily functioning of someone they know, they should approach the person about their concerns.	Yes	Yes
The first aider should choose a suitable time when both the first aider and the person have the time to talk.	Yes	Yes
The first aider should choose a place to talk that is private.	n/a	Yes
The first aider should choose a place to talk where both they and the person feel comfortable.	Yes	Yes
The first aider should consider whether they are the best person to approach the person or whether somebody else might be more appropriate.	n/a	Yes
If the first aider thinks someone may be depressed, they should try to spend time with the person and gently bring up their concerns with them, e.g. mention that the person seems down today.	n/a	Yes
The first aider should be open to any opportunity that presents itself to talk about their concerns with the person.	Yes	Yes
If the first aider is worried about someone who may be depressed, they should:
>Tell the person that they care and want to help.	Yes	Yes
>Tell the person about the specific changes that they have noticed in a supportive and sensitive manner.	Yes	Yes
>Let the person choose when to open up.	Yes	Yes
Being supportive
The first aider should ask the person if they are willing to talk to the first aider, or if they would rather speak to someone else.	n/a	Yes
If the person says that they are feeling sad or down, the first aider should ask them how long they have been feeling that way.	Yes	Yes
The first aider should respect the person's interpretation of their signs and symptoms.	Yes	Yes
The first aider should not assume that the person knows nothing about depression.	Yes	Yes
The first aider should know sources of good quality information for the person.	n/a	Yes
The first aider should ask the person if they would like some information about depression.	Yes	No
If the first aider gives the person information about depression, they should try to ensure that the resources are accurate and appropriate to the person’s situation.	Yes	Yes
If the person doesn’t feel comfortable talking to the first aider, they should encourage the person to discuss how they are feeling with someone else.	Yes	Yes
The first aider should prepare for the full range of reactions (e.g. relief, indifference, anger) when they approach the person about their depression.	n/a	Yes
The first aider should know that each person's situation and needs are unique.	Yes	Yes
The first aider should respect the person's autonomy while considering the extent to which the person is able to make decisions for themselves and whether the person is at risk of harming themselves or others.	Yes	Yes
The first aider should keep private any discussions they have with the person unless they are concerned that the person may harm themselves or others.	Yes	Yes
Before offering information to the person, the first aider should consider the person's literacy and ability to understand the information.	n/a	Yes
The first aider should not overwhelm the person with too much information or too many resources.	n/a	Yes
The first aider should ask the person if they have spoken to anyone else about how they are feeling.	n/a	Yes
The first aider should ask the person if they would like to talk to the first aider about how they are feeling.	n/a	Yes
The first aider should focus on how the person is feeling rather than on the possibility that the person may have depression.	n/a	Yes
The first aider should focus on the changes they have noticed in the person rather than on the possibility that the person may have depression.	n/a	Yes
The first aider should not attempt to diagnose the person.	n/a	Yes
The first aider should be aware that the person may deny that they are experiencing changes in mood, behaviour or daily functioning.	n/a	Yes
The first aider should remind the person that this is an illness and that they are not to blame for feeling “down.”	Yes	No
The first aider should let the depressed person know that they are not weak or a failure because they have depression, and that s/he doesn't think less of them as a person.	Yes	No
The first aider should know that depression is a medical illness and it is not the person's fault that they are experiencing depression.	Yes	Yes
The first aider should try to see any irritable or unpleasant behaviours as part of the illness and not take these personally.	n/a	Yes
The first aider should know that a depressed person may be overwhelmed by irrational fears.	Yes	Yes
The first aider should be patient, persistent and encouraging when supporting someone with depression.	Yes	Yes
The first aider should know that the person genuinely needs additional support and understanding.	Yes	Yes
The first aider should offer the person kindness and attention, even if it is not reciprocated.	Yes	Yes
The first aider should be aware that their support is likely to be having a positive impact, even if it does not feel this way.	n/a	Yes
The first aider should be consistent and predictable in their interactions with the person.	Yes	Yes
If the person judges themselves too harshly, the first aider should remind the person of their strengths.	n/a	Yes
The first aider should acknowledge any efforts the person is making to get better.	n/a	Yes
The first aider should know that often just taking the time to talk to or be with the person lets them know that someone cares.	n/a	Yes
The first aider should be clear and consistent in what support they can and cannot offer to the person.	n/a	Yes
The first aider should not make promises they cannot keep.	n/a	Yes
The first aider should ask the person whether what they are doing is helpful, and what else they could do to help.	n/a	Yes
The first aider should accept the person as they are and have realistic expectations for them.	Yes	Yes
The first aider should know that everyday activities like cleaning the house, paying bills, or feeding the dog may seem overwhelming to the person.	Yes	Yes
The first aider should acknowledge that the person is not 'faking', 'lazy', 'weak' or 'selfish'.	Yes	Yes
The first aider should not push the person to do activities that the person feels are too much for them.	n/a	Yes
The first aider should ask the person if they would like any practical assistance with tasks but should be careful not to take over or encourage dependency.	Yes	No
The first aider needs to let the person with depression know that they will not be abandoned.	Yes	No
Communicating effectively
The first aider should consider telling the person that:
>They are not alone in this.	n/a	Yes
>The first aider is there for the person.	n/a	Yes
>Although the first aider may not be able to understand exactly how the person feels, they care and want to help.	n/a	Yes
>They are important to the first aider and their life is important.	n/a	Yes
>They may not believe it now, but the way they are feeling will improve.	n/a	Yes
>With time and treatment, the person will feel better.	Yes	Yes
The first aider should know that there is no point in just telling the person to get better.	Yes	Yes
The first aider should know that the person can't 'snap out of it' or 'get over it'.	Yes	Yes
The first aider should not tell the person that they just need to stay busy or get out more.	n/a	Yes
The first aider should not trivialise the person’s experiences by telling them to "put a smile on their face,” to “get their act together,” or to “lighten up”.	Yes	Yes
The person should avoid saying the following:
>It's all in your head	n/a	Yes
>I can’t do anything about your situation.	n/a	Yes
The first aider should not adopt an over-involved or over-protective attitude towards the person.	Yes	Yes
The first aider should not speak to the person with a patronising tone of voice and should not use overly-compassionate looks of concern.	Yes	Yes
The first aider should not nag the person to get them to do what they normally would.	Yes	Yes
The first aider should not belittle or dismiss the person's feelings by attempting to say something positive like, "You don't seem that bad to me."	Yes	Yes
The first aider should resist the urge to try to cure the person’s depression.	Yes	Yes
The first aider should not suggest to the person that they should use alcohol or other drugs to feel better.	n/a	Yes
The first aider should tell the person that although their experience is very personal and painful, they are not alone.	n/a	Yes
The first aider should be aware that the person's thoughts, feelings and beliefs represent their own reality and the first aider should be prepared to accept these without question.	n/a	Yes
The first aider should know that allowing the person to talk about how they are feeling can help them feel better, not worse.	Yes	Yes
The first aider should be upfront with the person about the limitations of their role as a first aider, e.g. they are not a counsellor.	n/a	Yes
The first aider should be honest with the person about what help they can and are willing to offer.	n/a	Yes
The first aider should know that recovery, for the most part, must be led by the person.	n/a	Yes
The first aider should offer hope of a more positive future in whatever form the depressed person will accept.	Yes	Yes
The first aider should let the person know that they are not weak or a failure because they have depression, and that they don’t think less of them as a person.	n/a	Yes
If the person says that they feel they are a weak person or a failure, the first aider should let the person know that:
>Strong and capable people can become depressed	n/a	Yes
>They don't think the person is weak or a failure	n/a	Yes
>They don’t think less of them as a person	n/a	Yes
The first aider should ask the person if stress is a problem for them and, if it is, encourage them to find ways to reduce stress in their life.	n/a	Yes
The first aider should ask the person whether something has happened to them recently that is contributing to how they are feeling.	n/a	Yes
If the person’s behaviour is having a negative effect on the first aider, the first aider should recognise their own feelings and deal with these separately.	n/a	Yes
The first aider should not accept abuse or compromise their own mental health when helping the person.	n/a	Yes
It is more important for the first aider to be genuinely caring than for them to say all the 'right things'.	Yes	Yes
The first aider should encourage the person to talk about their thoughts, feelings, symptoms and any other problems they are experiencing.	yes	Yes
The first aider should encourage the person to talk about their thoughts, feelings, symptoms and any other problems they are experiencing, when the person is ready.	n/a	Yes
The first aider should explore with the person how their symptoms affect their daily life.	n/a	Yes
The first aider should not put pressure on the person to talk right away.	Yes	Yes
If the person finds it difficult to discuss their thoughts and feelings openly, the first aider should suggest an activity that may make it easier for them to talk, e.g. have a cup of tea, go for a walk.	n/a	Yes
If the person finds it difficult to discuss their thoughts and feelings openly with the first aider, the first aider should let the person know about available services where they can talk to someone else, e.g. telephone counselling service.	n/a	Yes
If the person does not have the energy or inclination to discuss how they are feeling, the first aider should not put pressure on them to do so.	n/a	Yes
The first aider should not be hostile or sarcastic when the person is struggling to respond, but rather accept these responses as the best the person has to offer at that time.	Yes	Yes
If the person does not want to talk, the first aider should let them know that they are available to talk when they are ready.	Yes	Yes
The first aider should ask open-ended questions to give the person an opportunity to say what they want to.	n/a	Yes
The first aider should listen carefully to the person even if what they are saying is obviously not true or is misguided.	Yes	Yes
The first aider should listen to the person without expressing judgment.	Yes	Yes
The first aider should know that the key attitudes involved in non-judgmental listening are acceptance, genuineness and empathy.	n/a	Yes
The first aider should respect the person’s feelings, personal values and experiences as valid, even if they are different from their own, or they disagree with them.	n/a	Yes
The first aider should use the same terminology that the person uses when discussing their experience, except if the person uses unhelpful or stigmatising language.	n/a	Yes
The first aider should not use language related to a potential diagnosis when talking with the person.	n/a	Yes
The first aider should be aware that the person themselves may hold stigmatising attitudes towards mental illness and should model acceptance.	n/a	Yes
The first aider should convey genuineness to the person by using body language that matches their verbal communication, e.g. telling the person you accept and respect their feelings, while maintaining an open posture and appropriate eye contact.	n/a	Yes
The first aider should demonstrate empathy by showing the person that they are truly heard and understood, e.g. saying, "What you are going through must be difficult."	n/a	Yes
The first aider should adopt an attitude of acceptance of the person by:
>Withholding any and all judgments that you have made about the person or their circumstances, e.g. if the first aider feels the person is being lazy, they should not express this.	n/a	Yes
>Choosing words carefully so as to avoid causing offence, e.g. not applying any labels to the person that they may find stigmatising, such as 'mentally ill'.	n/a	Yes
The first aider should be an "active listener" and reflect back what the depressed person has said before responding with their own thoughts.	Yes	n/a
The first aider should use the following verbal skills to show they are listening:
>Asking questions that show that they genuinely care and want to understand what the person is saying.	n/a	Yes
>Checking their understanding by restating what the person has said and summarising facts and feelings.	n/a	Yes
>Listening not only to what the person says, but how they say it, e.g. their tone of voice.	n/a	Yes
>Using minimal prompts, such as “I see” and “Mmmm” when necessary to keep the conversation with the person going.	n/a	Yes
>Being patient, even when the person may not be communicating well, may be repetitive or may be speaking slower and less clearly than usual.	Yes	Yes
>Not being critical or expressing their frustration at the person for not being able to communicate well.	Yes	Yes
>Avoiding giving unhelpful advice such as "Pull yourself together" or "Cheer up." If this was possible the person would do it.	n/a	Yes
>Not interrupting the person when they are speaking, especially to share their own opinions or experiences.	n/a	Yes
>Avoiding confrontation, unless necessary to prevent the person from committing harmful or dangerous acts.	n/a	Yes
The first aider should know that pauses and silences are okay and that while they may feel uncomfortable, the person may need time to think or find the right words.	n/a	Yes
If the person does not want to talk to the first aider, the first aider should suggest they talk to someone else.	n/a	Yes
The first aider should use the following non-verbal skills to reinforce their non-judgmental communication:
>Sit alongside the person and angled towards them, rather than directly opposite them.	n/a	Yes
>Paying close attention to what the person says.	n/a	Yes
>Maintaining comfortable eye contact by using the level of eye contact that the person seems most comfortable with.	n/a	Yes
>Being aware of the person’s body language, as this can provide clues as to how they are feeling or how comfortable they feel about talking with the first aider.	n/a	Yes
>Noticing how much personal space the person feels comfortable with and respecting that.	n/a	Yes
> Maintaining an open body position, e.g. not crossing arms, as this may appear defensive.	n/a	Yes
>Avoiding distracting gestures (e.g. fidgeting with a pen, glancing at other things or tapping your feet or fingers), as these could be interpreted as a lack of interest.	n/a	Yes
Set aside any negative beliefs and reactions in order to focus on the needs of the person they are helping.	n/a	Yes
The first aider should know that helping someone who is depressed may evoke an unexpected emotional response in the first aider.	n/a	Yes
If assisting someone from a cultural background that is different from the first aider's, the first aider should be willing to adjust their verbal and non-verbal behaviours, e.g. the person may be comfortable with a different level of eye contact, or may be used to more personal space.	n/a	Yes
If cultural differences are interfering with the first aider's ability to help the person, they should: Discuss with the person what is culturally appropriate and realistic for them.	n/a	Yes
Help seeking
The first aider should not assume the person's depression will just go away.	n/a	Yes
The first aider should know that treating depression early is important to getting the best outcomes.	n/a	Yes
The first aider should encourage the person they are helping to get professional help as early as possible. 1	Yes	n/a
Everybody feels down or sad at times, but the first aider should be able to recognise when depression has become more than a temporary experience for someone and when to encourage that person to seek professional help.	Yes	n/a
The first aider should be able to recognise when to encourage the person to seek professional help.	n/a	Yes
The first aider should ask the person whether they think they would benefit from professional help.	n/a	Yes
The first aider should ask the person if they need help to manage how they are feeling.	Yes	no
The first aider can help someone who may be depressed by encouraging them to get an appropriate professional diagnosis and effective treatment.	Yes	n/a
The first aider should discuss the options that the person has for seeking help and should encourage them to use these options.	Yes	Yes
If the person does not know where to get help, the first aider should offer to help them seek assistance.	Yes	Yes
The first aider should know about what services are available in their local area.	Yes	Yes
The first aider should know about the local pathways to professional help, e.g. referral from a GP in order to see a specialist.	n/a	Yes
The first aider should have some general knowledge about the types of treatment that can be helpful for depression.	n/a	Yes
The first aider should talk about professional help seeking in a way that normalises it, e.g. talk about it as a natural action to take, explain that mental health problems are common and treatable.	n/a	Yes
The first aider should talk with the person about:
>The benefits of seeking professional help	n/a	Yes
>Locally available sources of help	n/a	Yes
The first aider should avoid labelling the person’s behaviours or feelings as symptoms of depression when talking to them about seeking help.	n/a	Yes
The first aider should encourage the person to make a list of questions they have to discuss with the health professional at their first appointment.	n/a	Yes
If the first aider accompanies the person to the appointment, they must not take over completely, because a person with depression needs to make their own decisions as much as possible.	Yes	Yes
The first aider should know that depression is often not recognised by health professionals and that it may take some time to get a diagnosis. If this is the case, the first aider should encourage the person not to give up.	Yes	Yes
The first aider should know that it may take some time to find a health professional with whom the person is able to establish a good relationship. If this is the case, the first aider should encourage the person not to give up.	Yes	Yes
The first aider should be aware that the person may have special requirements with regards to seeking help for mental health problems due to their cultural background or religious beliefs.	n/a	Yes
Self-help strategies
The first aider needs to know that the person's ability and desire to use self-help strategies will depend on their interest and the severity of their depression.	Yes	Yes
Before suggesting self-help strategies, the first aider should ask the person what they are currently doing or what they have done in the past that they found helpful.	n/a	Yes
The first aider should not be too forceful when trying to encourage the person to use evidence-based self-help strategies.	Yes	Yes
The first aider should discourage the person from using alcohol or other drugs to feel better.	n/a	Yes
The first aider should encourage the person to use self-help strategies that have helped the person in the past.	n/a	Yes
If the person is interested in self-help strategies, the first aider should:
>Encourage them to consult reputable sources about what is most likely to be helpful, e.g. health department sponsored website	n/a	Yes
>Discuss with them a range of self-help strategies that might be helpful	n/a	Yes
>Encourage the person to use appropriate strategies.	n/a	Yes
When helping someone who may be depressed, the first aider should tell them that self tests are available (e.g. on the Internet) which can help them decide if they are depressed.	Yes	No
What to do if the person doesn't want help
The first aider should know the barriers to seeking treatment for depression, e.g. the person feels like no one can really help.	n/a	Yes
If the person refuses to seek or accept professional help, the first aider should:
>Not use deception, coercion or threats to ensure professional help is received.	n/a	Yes
The first aider should find out if there are specific reasons why the person does not want to seek professional help (e.g. concerns about finances, not having a doctor they like, or being worried they will be sent to hospital), as sometimes such reasons are based on mistaken beliefs, or can be overcome with help.	Yes	Yes
The first aider should let the person know that if they change their mind in the future about seeking help, they can contact the first aider.	Yes	Yes
The first aider should know that if they try to force or pressure the person into seeking help it could turn the person off seeking help altogether.	n/a	Yes
The first aider should not push the person into seeking professional help before they are ready, unless there is a specific risk of harm to self or others.	n/a	Yes
If, in spite of the first aider’s efforts, the person is still unwilling to seek or accept help, the first aider must respect their wishes, unless there is a risk of harm to the person or someone else.	n/a	Yes
Difficulties the first aider may encounter
If the person becomes angry during the conversation, the first aider should:
>Stay calm	n/a	Yes
>Acknowledge the anger.	n/a	Yes
>Not make assumptions about the cause of their anger.	n/a	Yes
If the first aider is feeling upset or worn out after helping the person they should:
>Find someone to talk to about their feelings without sharing the personal details of the person they were helping.	n/a	Yes
>Use evidence-based self-care strategies.	n/a	Yes
If cultural differences are interfering with the first aider's ability to help the person, they should talk to a mental health service that specialises in working with people from different cultural backgrounds.	n/a	Yes
What to do if the are concerns for saftey
The first aider should respect the person’s right not to seek help unless the first aider believes that the person is at risk of harming themselves or others.	Yes	Yes
The first aider should be aware of the Mental Health First Aid Guidelines for how to assist someone with suicidal thoughts or behaviours.	n/a	Yes
The first aider should seek immediate professional help if the person is experiencing hallucinations or delusions.	n/a	Yes
If the person is at risk of harming themselves or others, the first aider should:
>Involve the person in decisions about who else should be told about the risk of harm.	n/a	Yes
>Consider the safety of themselves and others, and take any necessary protective action, e.g. contact the police or mental health crisis team.	n/a	Yes
>Ask the person to take steps to get help, e.g. see a GP.	n/a	Yes
